# Supplementary material for: Recent advances in solid–liquid triboelectric nanogenerator technologies, affecting factors, and applications
Source: Sci Rep. 2024 May 7;14:10456. doi: 10.1038/s41598-024-60823-y (PMC11076572; doi:10.1038/s41598-024-60823-y)
Supplement: Supplementary file 1 — Supplementary Information. [file 41598_2024_60823_MOESM1_ESM.xlsx]

## Sheet: Sheet1
reference number	electrical signal
	electric charge	Output power (or power density)	peak current	peak voltage
[75]	71.8 nC	47.5 W/m²	268.9 μA	198 V
[96]	/	13.4 mW（1MΩ）	6.2 μA	2.7 V
[26]	0.742 μC	/	268 nA	210 V
[25]	2.67 nC	/	/	25 V
[23]	25.6-26.6 nC	/	23.2~98.4 nA	43.1 V
[88]	/	5 mW（1MΩ）	2.9 mA	710 V
[87]	/	40.31 nW（1.75GΩ）	11.2 nA	17.5 V
[39]	/	/	3.1 μA	200 mV
[8]	153.5 μCm-2	23.3 μW（500MΩ）	52 nA	77 V
[78]	/	/	280 nA	/
[12]	/	1 mW	29 μA	100 V
[41]	/	/	18 μA	120 V
[89]	/	11.5 μW	2.4 μA	29.7 V
[86]	/	/	60 nA	40 V
[24]	0.7 nC	/	0.5 nA	/
[63]	/	13.9 μW	2.1 μA	23 V
[70]	/	/	6.4 μA	15-20 V
[50]	10 nc	4 mWm-2 (300MΩ )	20 μA	20 V
[73]	/	/	24.4 μA	18.4 V
[49]	36.1 μCm-2	15.6 mW/m²	0.47 μA	6.5 V
[71]	/	215 mW/m²	28.3 μA	55 V
[65]	/	/	40 nA	4.7 V
[77]	/	/	0.8 μA	6 V
[80]	/	1.547 W/m²（10MΩ）	22 μA	360 V
[64]	/	1.549 mW(10MΩ)	4.3 μA	~150 V
[28]	/	11.7 W/m²	4 mA	42 V
[14]	/	357 W/m²(51KΩ)	6.16 mA	344 V
[68]	/	0.14 mW	18.1 μA	16.5 V
[22]	6.8 nC	/	17 nA	23.5 V
[95]	/	/	/	18 V
[97]	42 nC	82.66 Wm-2	294.9 μA	261.2 V
[27]	/	/	2.83 μA	129.63 V
[54]	/	/	4 μA	1 V
[48]	11 nC	/	~240 nA	0.7 V
[46]	/	765 W/m²	/	250 V
[40]	/	0.51 W/m²	3.98 μA	14.63 V
[90]	73 nC	/	7 μA	223 V
[51]	12 nC	/	482 μA	155 V
[66]	/	1.03 mW	13.5 μA	5.8 V
[94]	/	/	11.6 μA	229 V
[92]	/	1.85 mW	50 μA	137 V
Note: The above data CunCai part of the parameters of the paper only give the chart and not give the specific value, for the above problem, take the peak value.
